# Supplementary material for: CpG island density and its correlations with genomic features in mammalian genomes
Source: Genome Biol. 2008 May 13;9(5):R79. doi: 10.1186/gb-2008-9-5-r79 (PMC2441465; doi:10.1186/gb-2008-9-5-r79)
Supplement: Additional file 8 — The first sheet ('overview') summarizes the total number of CGIs in each genome identified by each algorithm. The length distribution of CGIs in each genome is shown in each additional sheet. [file gb-2008-9-5-r79-S8.xls]

## Sheet: Overview
	TJ	GF	CpGcluster
Human	37531	76678	197727
Chimpanzee	35845	76911	184102
Macaque	39498	74603	215225
Mouse	20458	59574	115972
Rat	19568	75293	113897
Dog	58327	133555	296482
Cow	36729	112838	158431
Horse	33135	120934	167861
Opossum	24938	53080	160096
Chicken	22623	55268	57721
Tetraodon	30175	75771	22050
Stickleback	61768	151397	47386
Medaka	21522	58774	61386
Zebrafish	22392	54996	171865
TJ: Takai and Jones algorithm
GF: Gardiner-Garden and Frommer algorithm

## Sheet: Human
	TJ		GF		CpGcluster
	Number of CGIs	Proportion of CGIs	Number of CGIs	Proportion of CGIs	Number of CGIs	Proportion of CGIs
0-200	0	0	0	0	87553	0.442797
200-500	0	0	50486	0.658416	90842	0.459431
500-1000	20959	0.558445	14307	0.186585	14442	0.0730401
1000-1500	8816	0.234899	7114	0.0927776	3674	0.0185812
1500-2000	4587	0.122219	2943	0.0383813	865	0.00437472
≥ 2000	3169	0.0844369	1828	0.02384	351	0.00177517
Total	37531		76678		197727
TJ: Takai and Jones algorithm
GF: Gardiner-Garden and Frommer algorithm

## Sheet: Chimpanzee
	TJ		GF		CpGcluster
	Number of CGIs	Proportion of CGIs	Number of CGIs	Proportion of CGIs	Number of CGIs	Proportion of CGIs
0-200	0	0	0	0	78822	0.428143
200-500	0	0	51193	0.665614	87842	0.477138
500-1000	21679	0.604798	16166	0.210191	14315	0.0777558
1000-1500	8760	0.244386	6262	0.0814188	2570	0.0139597
1500-2000	3350	0.0934579	2100	0.0273043	435	0.00236282
≥ 2000	2056	0.0573581	1190	0.0154724	118	0.000640949
Total	35845		76911		184102
TJ: Takai and Jones algorithm
GF: Gardiner-Garden and Frommer algorithm

## Sheet: Macaque
	TJ		GF		CpGcluster
	Number of CGIs	Proportion of CGIs	Number of CGIs	Proportion of CGIs	Number of CGIs	Proportion of CGIs
0-200	0	0	0	0	90094	0.418604
200-500	0	0	51414	0.689168	111835	0.519619
500-1000	25681	0.650185	13833	0.185421	10816	0.0502544
1000-1500	8155	0.206466	5991	0.0803051	2031	0.00943664
1500-2000	3614	0.0914983	2195	0.0294224	355	0.00164944
≥ 2000	2048	0.0518507	1170	0.015683	94	0.000436752
Total	39498		74603		215225
TJ: Takai and Jones algorithm
GF: Gardiner-Garden and Frommer algorithm

## Sheet: Mouse
	TJ		GF		CpGcluster
	Number of CGIs	Proportion of CGIs	Number of CGIs	Proportion of CGIs	Number of CGIs	Proportion of CGIs
0-200	0	0	0	0	46830	0.403804
200-500	0	0	43274	0.726391	50169	0.432596
500-1000	10860	0.530844	9832	0.165038	14892	0.12841
1000-1500	6546	0.319973	4391	0.0737067	3184	0.0274549
1500-2000	2111	0.103187	1452	0.024373	694	0.0059842
≥ 2000	941	0.0459967	625	0.0104912	203	0.00175042
Total	20458		59574		115972
TJ: Takai and Jones algorithm
GF: Gardiner-Garden and Frommer algorithm

## Sheet: Rat
	TJ		GF		CpGcluster
	Number of CGIs	Proportion of CGIs	Number of CGIs	Proportion of CGIs	Number of CGIs	Proportion of CGIs
0-200	0	0	0	0	57173	0.501971
200-500	0	0	58605	0.778359	44540	0.391055
500-1000	11150	0.569808	10949	0.145419	10050	0.0882376
1000-1500	5890	0.301002	3982	0.0528867	1744	0.0153121
1500-2000	1736	0.0887163	1225	0.0162698	312	0.00273932
≥ 2000	792	0.0404742	532	0.00706573	78	0.000684829
Total	19568		75293		113897
TJ: Takai and Jones algorithm
GF: Gardiner-Garden and Frommer algorithm

## Sheet: Dog
	TJ		GF		CpGcluster
	Number of CGIs	Proportion of CGIs	Number of CGIs	Proportion of CGIs	Number of CGIs	Proportion of CGIs
0-200	0	0	0	0	227020	0.765713
200-500	0	0	85919	0.643323	55067	0.185735
500-1000	34374	0.589333	29065	0.217626	12430	0.041925
1000-1500	12383	0.212303	11162	0.0835761	1640	0.00553153
1500-2000	6364	0.109109	4339	0.0324885	266	0.000897188
≥ 2000	5206	0.0892554	3070	0.0229868	59	0.000199
Total	58327		133555		296482
TJ: Takai and Jones algorithm
GF: Gardiner-Garden and Frommer algorithm

## Sheet: Cow
	TJ		GF		CpGcluster
	Number of CGIs	Proportion of CGIs	Number of CGIs	Proportion of CGIs	Number of CGIs	Proportion of CGIs
0-200	0	0	0	0	87644	0.5532
200-500	0	0	81310	0.720591	57083	0.360302
500-1000	21999	0.598955	20143	0.178513	11486	0.0724984
1000-1500	8897	0.242234	7320	0.0648718	1844	0.0116391
1500-2000	3600	0.0980152	2544	0.0225456	307	0.00193775
≥ 2000	2233	0.0607966	1521	0.0134795	67	0.000422897
Total	36729		112838		158431
TJ: Takai and Jones algorithm
GF: Gardiner-Garden and Frommer algorithm

## Sheet: Horse
	TJ		GF		CpGcluster
	Number of CGIs	Proportion of CGIs	Number of CGIs	Proportion of CGIs	Number of CGIs	Proportion of CGIs
0-200	0	0	0	0	112454	0.669923
200-500	0	0	93117	0.769982	46565	0.277402
500-1000	22419	0.676596	19550	0.161658	7957	0.0474023
1000-1500	6923	0.208933	5657	0.0467776	794	0.0047301
1500-2000	2407	0.0726422	1712	0.0141565	74	0.000440841
≥ 2000	1386	0.0418289	898	0.00742554	17	0.000101274
Total	33135		120934		167861
TJ: Takai and Jones algorithm
GF: Gardiner-Garden and Frommer algorithm

## Sheet: Opossum
	TJ		GF		CpGcluster
	Number of CGIs	Proportion of CGIs	Number of CGIs	Proportion of CGIs	Number of CGIs	Proportion of CGIs
0-200	0	0	0	0	35717	0.223097
200-500	0	0	32654	0.648154	76667	0.478881
500-1000	17274	0.692678	13582	0.269591	35359	0.220861
1000-1500	5209	0.208878	4665	0.0925963	7938	0.0495828
1500-2000	1564	0.0627155	1418	0.0281461	2637	0.0164714
≥ 2000	891	0.0357286	761	0.0151052	1778	0.0111058
Total	24938		53080		160096
TJ: Takai and Jones algorithm
GF: Gardiner-Garden and Frommer algorithm

[truncated: 5 more sheets: Chicken, Tetraodon, Stickleback, Medaka, Zebrafish]
