# Supplementary material for: CpG island density and its correlations with genomic features in mammalian genomes
Source: Genome Biol. 2008 May 13;9(5):R79. doi: 10.1186/gb-2008-9-5-r79 (PMC2441465; doi:10.1186/gb-2008-9-5-r79)
Supplement: Additional file 9 — Body temperature and lifespan for each species. [file gb-2008-9-5-r79-S9.xls]

## Sheet: Sheet1
	Body temperature (℃)		References
Human	36.6		Zerlin KF et al: Structural transition temperature of hemoglobins correlates with species' body temperature. Eur Biophys J 2007, 37 (1): 1-10.
Chimpanzee	37.2		Peter M: An analysis of body temperature in the chimpanzee. Journal of Mammalogy 1962, 43(2): 166-171.
Macaque	36.7		Huitron-Resendiz S, Marcondes MCG, Flynn CT, Lanigan CMS, and Fox HS: Effects of simian immunodeficiency virus on the circadian rhythms of body temperature and gross locomotor activity. Proc Natl Acad Sci USA 2007, 104(38): 15138–15143.
Mouse	37		Graham BA, Brichta AM, Callister RJ: Recording temperature affects the excitability of mouse superficial dorsal horn neurons, in vitro. J Neurophysiol 2008, Advanced online.
Rat	37.3		Yamaoka I, Nakayama M, Miki T, Yokoyama T, Takeuchi Y: Dietary protein modulates circadian changes in core body temperature and metabolic rate in rats. J Physiol Sci 2008, 58(1):75-81.
Horse	38.3		Giuseppe P, Fortunata G, Francesco F, Elisabetta G: The effect of physical exercise on the daily rhythm of platelet aggregation and body temperature in horses. The Veterinary J 2008, 176: 216–220
Cow	38.6		Zerlin KF et al: Structural transition temperature of hemoglobins correlates with species' body temperature. Eur Biophys J. 2007, 37 (1): 1-10.
Dog	38.7		Piccione G, Caola G and Refinetti.R: Daily Rhythms of Blood Pressure, Heart Rate, and Body Temperature in Fed and Fasted Male Dogs. J Vet Med A 2005,52: 377–381
Opossum	32.6		White and Seymour: Mammalian basal metabolic rate is proportional to body mass. Proc Natl Acad Sci USA. 2003, 100 (7): 4046-4049
Platypus	34		White and Seymour: Mammalian basal metabolic rate is proportional to body mass. Proc Natl Acad Sci USA. 2003, 100 (7): 4046-4050
	Life span	Extreme case reported	References
Human	90	122.5	Lorenzini A, Tresini M, Austad SN, Cristofalo VJ: Cellular replicative capacity correlates primarily with species body mass not longevity. Mech Ageing Dev 2005,126(10):1130-3.
Chimpanzee	60	74	Richard W: Longevity of Mammals in Captivity; from the Living Collections of the World. Stuttgart: Kleine Senckenberg-Reihe 48; 2005 from AnAge database (http://genomics.senescence.info/species/)
Macaque	40	40	Bodkin NL, Alexander TM, Ortmeyer HK, Johnson E, Hansen BC. Mortality and morbidity inlaboratory-maintained Rhesus monkeys and effects of long-term dietary restriction. J Gerontol A 2003 Mar;58(3):212-9.Biol Sci Med Sci.
Mouse	4	4	Lorenzini A, Tresini M, Austad SN, Cristofalo VJ: Cellular replicative capacity correlates primarily with species body mass not longevity. Mech Ageing Dev 2005,126(10):1130-3.
Rat	5	5	Lorenzini A, Tresini M, Austad SN, Cristofalo VJ: Cellular replicative capacity correlates primarily with species body mass not longevity. Mech Ageing Dev 2005,126(10):1130-3.
Horse	46	62	Pamplona R, Portero-Otín M, Riba D, Ruiz C, Prat J, Bellmunt MJ, Barja G. Mitochondrial membrane peroxidizability index is inversely related to maximum life span in mammals. J Lipid Res. 1998, 39(10):1989-94.
Cow	30	49	Pamplona R, Portero-Otín M, Riba D, Ruiz C, Prat J, Bellmunt MJ, Barja G. Mitochondrial membrane peroxidizability index is inversely related to maximum life span in mammals. J Lipid Res. 1998, 39(10):1989-94.
Dog	21	30	Pamplona R, Portero-Otín M, Riba D, Ruiz C, Prat J, Bellmunt MJ, Barja G. Mitochondrial membrane peroxidizability index is inversely related to maximum life span in mammals. J Lipid Res. 1998, 39(10):1989-94.
Opossum	5.1	5.1	Richard W: Longevity of Mammals in Captivity; from the Living Collections of the World. Stuttgart: Kleine Senckenberg-Reihe 48; 2005 from AnAge database (http://genomics.senescence.info/species/)
Platypus	22.6	22.6	Richard W: Longevity of Mammals in Captivity; from the Living Collections of the World. Stuttgart: Kleine Senckenberg-Reihe 48; 2005 from AnAge database (http://genomics.senescence.info/species/)
